# Supplementary material for: Specialization in the marketplace for ideas
Source: PLoS One. 2023 Oct 25;18(10):e0293355. doi: 10.1371/journal.pone.0293355 (PMC10599521; doi:10.1371/journal.pone.0293355)
Supplement: S1 Data — Curated data frame for components of the focus score calculation named focustfidf. Curated data frame for main regressions named groupstatic. Curated data frame for survival analysis named survdata in the data file. (ZIP) [file pone.0293355.s001.zip]

Archive with 2 entries (2 files):
- S1_DataFinal.RData
- __MACOSX/._S1_DataFinal.RData
