# Supplementary material for: Specialization in the marketplace for ideas
Source: PLoS One. 2023 Oct 25;18(10):e0293355. doi: 10.1371/journal.pone.0293355 (PMC10599521; doi:10.1371/journal.pone.0293355)
Supplement: S2 Data — The file contains 2 columns where ‘Topic’ lists all individual Meetup topic labels that were observed in the data, and ‘Topic Group Identifier’ lists the corresponding ID of the topic group. Topics that are classified as belonging to the same topic group share the same ID. (CSV) [file pone.0293355.s002.csv]

Topic	Topic Group Identifier
_Type_ Theory	1
.NET	2
.NET Content Management Systems	2
.NET Core	2
ASP.NET	2
ASP.NET Core	2
ASP.NET MVC	2
100+ Business Startups	5
140conf	6
24/7 Customer Service Support	7
Customer Acquisition	7
Customer Development	7
Customer engagement	7
Customer Experience	7
Customer Experience Management	7
Customer Loyalty & Rewards Programs	7
Customer Relationship Management	7
Customer Retention	7
Customer Satisfaction	7
Customer Service	7
Customer Service in a tech support setting	7
customer success	7
Customer Success Management	7
Customer support	7
CX/UX Customer Experience and User Experience mgt	7
Digital Customer Experience	7
2D & 3D Modeling	10
3D	10
3D Animation	10
3D art	10
3D Artists	10
3D Gaming	10
3D Graphics	10
3D Modeling	10
3D Projects	10
3D Prototyping / Printing	10
3D STEREOSCOPIC IMAGING	10
3d visualization	10
3d printers	17
3D Printing	17
3D Printing Materials	17
3D Scanning	17
3DR	25
3DS Max	26
3dsMax	26
3pl	28
5G	29
5G networks	29
A11y	31
Accelerated Learning	32
Accessibility	33
accessories	34
Account Management	35
Account-Based Marketing	36
Accountant	37
Accounting	37
Accounting Software	37
ACI	40
Activism	42
Activity Monitors and Devices	43
Ad yield Optimizers	44
Additive Manufacturing	45
Adobe	46
Adobe AEM	46
Adobe After Effects	46
Adobe Analytics	46
Adobe Business Catalyst	46
Adobe CQ	46
Adobe CQ5	46
Adobe Experience Manager	46
adobe muse	46
AdTech	55
Adult Stem Cell Therapy	56
Advanced algorithms data structure design pattern	58
Advanced Manufacturing & Engineering	60
Advanced SASS	61
Adventure	62
Advertising	63
Advertising Agency	63
Advertising and marketing - digital and print	63
Advertising Technology	63
Advocacy	67
Aerial photography	68
Aerial videography	68
Affordable Housing	70
Africa and the African Diaspora	71
African American Women	71
African American, African & Caribbean Arts Culture	71
African Music	71
African, African-American, Black, Blackology	71
African Americans	74
Black Identity	74
Black Men	74
Black Singles	74
Black Women	74
African Professionals	76
Black Entrepreneurs	76
Black Networking	76
Black Professionals	76
Blacks In Tech	76
Africans	78
Afro-Caribbean	79
Agency Trading Desk Advertising	80
Agile Adoption / Transition	81
Agile and Scrum	81
agile business analysts	81
Agile Classrooms	81
Agile Coaching	81
Agile Data Warehousing and Business Intelligence	81
Agile Enterprise	81
Agile in Education	81
Agile Leadership	81
Agile Marketing	81
Agile Mindset	81
Agile Operations Management	81
Agile Portfolio Management	81
Agile Product Development	81
Agile Program Management	81
Agile programming	81
Agile Project Management	81
Agile Testing	81
Agile Training	81
Agile Transformation	81
Agile UX	81
Agility Training	81
Coaching Agile Teams	81
Disciplined Agile Delivery (DAD)	81
Explore: Agile Scrum XP Lean Kanban	81
aging	103
Agriculture Technology	104
Agtech	104
AI Algorithms	106
AIOps	106
Artificial General Intelligence	106
Artificial Intelligence	106
Artificial Intelligence AI	106
Artificial Intelligence and ML for Finance	106
Artificial Intelligence Applications	106
Artificial Intelligence Healthcare	106
Artificial Intelligence Machine Learning Robotics	106
Artificial Intelligence Programming	106
Friendly Artificial Intelligence	106
Future Progress in Artificial Intelligence	106
Airline Companies	108
Akka	109
alexa skills kit	110
Algorithms	112
Algorithms and Computational Theory	112
Altcoin	115
Altcoin mining	115
AltCoins	115
Alternate Reality Games	118
AR	118
AR/MR/VR Development	118
ARCore	118
Augmented Reality	118
Augmented Reality Glasses	118
Augmented/Mixed Reality	118
Creative VR	118
Enterprise AR/MR/VR	118
Location Based Virtual Reality (LBVR)	118
Social Augmented Reality	118
Storytelling in VR	118
Virtual Reality	118
Virtual Reality (VR) & Augmented Reality (AR)	118
Virtual Reality Development	118
Virtual Worlds	118
Virtualization	118
Virual Reality and Augmented Reality in Education	118
VR and Immersion	118
VR Glasses	118
VR Photography	118
VR Prototyping	118
Alternative Assets	119
Alternative Currency	120
Alternative Energy	121
Alternative Housing	122
Alternative Investments	123
Alternative Medicine	124
Amazon	126
Amazon FBA	126
Amazon Mastermind Selling	126
Amazon Seller	126
amazon.com	126
Selling on Amazon	126
Amazon Alexa	127
Amazon Alexa Skills	127
Amazon Relational Database Service (Amazon RDS)	131
Amazon Web Services	133
AWS Lambda	133
AWS Programming and Tools	133
AWS RDS	133
AWS Redshift	133
AWS S3	133
Creating Amazon Cloud Applications	133
Advanced Analytics	136
Analysis	136
Android	137
Android App Architecture	137
Android App Design	137
Android App Marketing	137
Android Development	137
Android Game Development	137
Mono for Android	137
Android Robots	143
Building Robots For The Home	143
Emerging Robotic Technologies	143
Humanoid Robots	143
Lego Robotics	143
Robot Art & Sculpture	143
Robot Framework	143
Robot Framework Test Automation	143
Robot Framework Test Design	143
Robot Framework Test Tools	143
Robot Framework Tests	143
Robotic Process Automation (RPA)	143
Robotics	143
Robots	143
Social Robotics	143
Angel Investing	144
Angel Investors	144
Angular 2	146
Angular 7	146
Angular2	146
AngularJS	146
2D Animation	150
Animation	150
Animation and visual effects	150
Anomaly Detection	152
Ansible	153
Antennas	154
Anthropology	155
Anthropology in Business	155
Anthropology in Social Media	155
Anthropology in Technology	155
Applied Anthropology	155
Social and Cultural Anthropology	155
anti aging and longevity	159
Anti-Aging	159
Anxiety	161
Apache	162
Apache Apex	162
Apache Beam	162
Apache Camel	162
Apache CloudStack	162
Apache Cordova	162
Apache Druid	162
Apache Flink	162
Apache Hive	162
Apache Ignite	162
Apache Kafka	162
Apache Lucene	162
Apache Pig	162
Apache Sling	162
Apache Spark	162
Apache Storm	162
Hadoop	162
Pig and Hadoop	162
Using Hadoop in the cloud	162
Apex	178
API documentation	179
API Management	179
APIs	179
APL	182
app designers	183
App developers	183
appcelerator	185
Appcelerator Titanium	186
AppDynamics	187
Apple	188
Apple Software Development	188
Apple Tech	188
Apple Watch	188
Application Centric Infrastructure	192
Application Delivery	192
Application Development	192
Application Lifecycle Management	192
application monitoring	192
Application Performance Management	192
Application Performance Monitoring	192
Application Programming Interface	192
Application Release Automation	192
Application Security	192
Applied Statistics	204
Bayesian Probability	204
Bayesian Statistics	204
Public Health Statistics	204
Sports Statistics	204
Survey Statistics	204
Apps	205
apps design and development	205
Apps for Smart Cities	205
Aquaponics	208
Architectonics	211
Architects and Engineers for 911 Truth	212
architects and interior designers	213
Architectural Visualization	213
Architecture	213
Archive	216
Archiving	216
Arduino	219
ARkit	220
Art	221
Art & Technology	221
Art and Antiques Collecting	221
art and technology	221
Art and the Internet	221
Art Collecting	221
Art Collective	221
Art Collectors	221
Art Galleries	221
Art Museums	221
Artists	221
Arts & Entertainment	221
Arts and Sciences	221
Arts Education	221
Contemporary Art	221
Contemporary Artists	221
Digital Art	221
Fine Arts	221
Generative Art	221
Performing Arts	221
Artificial Life	239
Asia	244
Asian Professionals	244
Asset and Wealth Building	250
Asset Inventory	250
Asset Management	250
Digital Content Creation	250
Asterisk Voip	255
Amateur Astronomy	256
Astronomy	256
Asynchronous programming	257
Atlassian	258
Atlassian Toolset	258
Attorney Marketing	260
Attribution	261
Auctions	262
Audio	263
Audio Engineering	263
Audio Production	263
audio/video production	263
Sound Design	263
Sound Engineering	263
Video Game Sound - Audio and Music Production	263
Audit	267
Authentication	271
Asperger Syndrome	272
Autism	272
Autism Spectrum Disorder	272
Auto Insurance	274
Auto-entrepreneurs	276
AutoCAD	277
Autodesk	278
Autodesk 3DS Max	278
Autodesk Maya	278
Automated Reasoning	281
Automating Web Application Testing	284
Automation	285
Autonomous Cars	285
Autonomous Detection	285
autonomous driving	285
Autonomous Drones	285
Autonomous Robots	285
Autonomous Vehicles	285
Self-Driving Cars	285
Self-Driving Vehicles	285
Unmanned Vehicles	285
autonomy	292
Avalon	293
Aviation	294
Awareness/Consciousness/Cognition	295
AX 2012	301
Axure RP Interactive Wireframing	302
Azure	303
Azure Data Platform	303
Azure Functions	303
Business Opportunities in China	304
Doing Business with China	304
Entrepreneur in China	304
Investment in China	304
Technology in China	304
B2B	306
B2B & B2C Networking	306
B2B Content Marketing	306
B2B Marketing	306
B2B Networking	306
B2B Sales	306
B2B/B2C Content Strategy for Online Marketing	306
Baby Boomers	313
Bachelor	314
Backend	315
Backend as a service	315
Backup and Recovery	315
Backup as a Service	315
Banking	319
Banking & Lending Professionals	319
Basic Income	321
Basketball	323
Co-Ed Adult basketball	323
Coed Basketball Pick Up	323
Coed Pick-up Basketball	323
Indoor basketball	323
Men's Basketball	323
Men's Pick-up Basketball	323
Outdoor Basketball	323
Pick-up Basketball	323
Women's Basketball	323
Batch Processing	324
Beats	327
Beer	328
Beer Lovers	328
Beer, Wine, Coktail	328
Craft Beer	328
Behavior-Change	334
Behavioral Science	334
Behavioral & Mental Health	335
Behavioral Patterns	335
Behavioral Psychology	335
Bien-√™tre physique √©motionnel mental & spirituel	335
Behavioral Economics	336
Best Practices of Doing Business in China	340
Beta Theta Pi	342
Big Data	344
Big Data Analytics	344
Big Data Developers	344
Big Data Engineering	344
Big Data for social media	344
Big Data Ingestion	344
Big Data Integration	344
Big Data Science	344
Big Data Stream Processing	344
BIG DATA-HADOOP	344
BigDataDevelopers	344
To promote R for big data analytics	344
What's new with BIG DATA?	344
Binary Search Trees ( BST )	356
BIo- Hacking	357
Biohack	357
Biohacking	357
Biofeedback	363
BioInformatics	363
Biological Engineering	363
Biology	363
Biomedical Informatics	363
biometrics	363
Biostatistics	363
Computational Biology	363
Biotechnology	367
Biotechnology Industry	367
Bitcoin	369
Bitcoin Blockchain	369
Bitcoin Cash	369
Bitcoin Education	369
Bitcoin Miners	369
Bitcoin Protocol	369
Bitcoin Security	369
Earn Bitcoin	369
How to invest in Bitcoin	369
How to safely store your Bitcoin	369
What is BITCOIN & TB Coin	369
Bitemporal	376
Black Hat Hacking	378
BlackBerry Application Development	386
Blockchain	388
Blockchain Development	388
Blockchain Games	388
Blockchain Mining	388
Blockchain projects	388
Blockchain Security	388
Blockchain Technology	388
Blockchain workshops	388
Distributed ledger	388
DLT-Distributed Ledger Technology	388
enterprise blockchain	388
Blockstack	396
blog marketing	397
blog writers	397
Blogging	397
Blogging for Business	397
Blogging for Non-Writers	397
Blogging for Profit & Fun	397
Blogging tech	397
Blogging Tips + Tricks	397
Blogging to Promote Yourself	397
How to Market Your Business through Blogging	397
Learn To Write + Publish A Blog	397
Lifestyle Bloggers	397
Professional Blogging	397
Videoblogging	397
Blue Devils	406
BlueMix	407
BlueSpec	408
Bluetooth Low Energy	409
Bluetooth Technology	409
Board Games	411
Book Club	412
Books and Drinks	412
Bookkeeping	413
Bootcamps	415
Bootstrap	416
Bootstrappers Breakfast	416
Bot	418
Bots	418
BPM	420
BPMN	420
Brain	422
brain enhancement and health	422
brain-computer interface	424
Brainstorming for ideas	425
Brainstorming Ideas	425
Branch	427
Brand Design	428
Brand Strategy	428
Branded Content	428
Branding	428
Breakfast	432
Bring Angel Investors and Startups Together	433
Broad Perspective Networking	434
Brooklyn	435
Browsers	436
BTC-OTC - Decentralized Exchange	437
Bubble	438
Building an Online Business	439
Building Android apps with Appcelerator Titanium	440
Building FileMaker Databases	442
Building Information Modelling - BIM	443
Building Resilience	446
Building your MVP: Minimum Viable Product	448
Bulletproof Coffee	449
Business	450
Business Agility	450
Business Applications	450
Business Architecture	450
Business Brainstorming	450
Business Development	450
Business Growth	450
Business Ideas	450
Business Innovation	450
Business Mentorship & Group Learning	450
Business Model Generation	450
Business Model Innovation	450
Business Objects	450
Business Pitching	450
Business Process Automation	450
Business Process Improvement	450
Business Process Management	450
Business Referral Networking	450
Business start up	450
Business Startup	450
Business Strategy	450
Business Strategy and Professional Development	450
Business tools	450
Business Analysis	452
Business Analysis tools and techniques	452
Business Analysts	452
Business Analytics	452
Business Intelligence	452
Business Intelligence Best Practices	452
Business Intelligence Data Warehousing	452
Business Intelligence in Cloud	452
Business Intelligence Strategy	452
Business Intelligence Tools and Technology	452
Enterprise business analysis	452
Business Travel	484
BusinessObjects	485
BusinessObjects Explorer	485
Buying hardware/software for SMB's	487
C / C + +	488
C-Level Tech	488
C/C++	488
computer programming c/c++	488
C#	491
CAD Design & Development Services	492
CAD/CAM	492
Camunda	494
Cancer	495
Cancer Fighters	495
Cancer Trials & Research	495
Cardano	498
Cards	499
Career	500
Career Advice, Career Help, Interview Skills	500
Career Change and Career Search	500
Career Coaching	500
Career Development - Advertising and Marketing	500
Career Network	500
Career Transformation	500
Career Transition	500
Practice Your Interview Skills	500
Professional Development	500
Professional Networking	500
Resume Writing	500
Adults Taking Care of Aging Parents	508
Caregivers	508
Caregivers to Seniors	508
Elder Care	508
Caribbean Community Networking	510
Caribbean Culture	510
Caribbean Cultures of West Indies	510
Cartography	513
Cassandra	514
Category Theory	515
CATERING	516
CCIE	517
CCNA	518
CCNA CCNP CCDA CCDP CCVP CCSP CCIP CCIE CCDE	518
CEM	520
Censorship and Freedom of Speech	521
Centralized Systems	522
CEO	523
CEO network	523
CEOs & Founders	523
Chief Technology Officer	523
CIO / CTO	523
Ceph	526
Certification	527
Certified Public Accountants	528
CG artists	529
Challenger Brands	530
Change management	531
Charity & Philanthropy	532
Chat-bots	533
Chatbot	533
Chatbots	533
chef-software	536
Chefs	536
Chemistry	538
Children's Book Authors	540
Childrens Books	540
Choosing the right eCommerce website	542
CI/CD	543
Cinema 4D	544
Cinematography	544
Cisco Career Certifications	547
cisco router and switches	548
Cisco Systems	548
CISO	550
CISSP	551
Citizen Democracy	552
Citrix	553
Civic Engagement	554
Civic Engagement & Technology	554
Civic Hacking	554
Civic Tech	554
Classification	558
Clean Technology	559
Climate Change	560
Climate Change Solutions	560
Clinical Informatics	562
Clojure	563
Cloud Computing	565
Cloud Data Solutions	565
Cloud Infrastructure	565
Cloud Networking	565
Cloud Services/Serverless/Azure/Aws/IOT/Analytics	565
Cloud Storage	565
Cloud Storage APIs	565
Cloud to Cloud Itegration	565
Cloud Trends	565
Cloud Computing Security	566
Cloud Identity	566
Cloud Security	566
Cloud Security Alliance	566
Cloud Security Standards	566
Cloud Foundry	568
Cloud Native	571
Cloud Native Computing	571
Clover	582
CMS (Content Management Systems)	583
Co-Founder	585
Co-founders	585
Co-Housing	587
Co-Housing Communities	587
Cocoa Programming Language	590
Cocoa Touch	590
CodeIgniter	594
code & coffee	595
Code For America	595
Coders	595
Coding Dojos	595
Coding for Beginners	595
Coffee	601
Cognitive Analytics	602
Cognitive Computing	602
Cognitive Neuroscience	602
Cognitive Science	602
Cognitive Systems	602
Cognos	607
Cognos TM1	607
Collaboration	609
Collaboration between Creative Minds	609
Collective Intelligence	609
College Alumni	612
College Students	612
columnar databases	614
Commercial insurance	615
Commercial Real Estate Solutions	616
Commercial Space Travel	617
Common Lisp	618
Common Sense	619
Communication	620
Communication Skills	620
Community	622
Community Building	622
Community Management	622
Community Organizations	622
Community Service	622
Compilers	622
Complex adaptive systems	628
Complexity	629
Complexity Theory	630
Compliance	631
Comprehensive Annual Financial Reports (CAFRs)	632
Computer Aided Design	636
Computer and Information Network Security	637
Computer Backup Technology	638
Computer Disaster Recovery	639
Computer Forensics	640
Computer Geeks	641
Computers	641
Computers and Software	641
computer graphics	642
computer networking	643
Computer programing	644
Computer programming	644
Computer Repair	647
Computer Science	648
Computer Science Study Group	648
Computer Security	650
Computer Training	651
Computer Tutoring	651
Computer Vision	653
Computer Vision Applications	653
Concurrent Programming	657
Configuration Management	658
Configuration Management, Asset Management	658
Connected Cars	660
Connected Communities	661
Connected Health	662
Connected Objects	663
Connected RPA	664
Conscious Business	665
Consciousness	666
Consciousness Science	666
Consulting	670
consumer	671
Consumer Behavior	671
Consumer Insights	671
Consumer Electronics	672
Containers	675
Content	678
Content Creation	678
Content Creation & Curation for the Internet	678
content curation	678
Content Curation & Distribution	678
content design	678
Content Development	678
Content Management	678
Content Marketing	678
Content Marketing Strategies for the Internet	678
content storage	678
Content Strategie	678
Content Strategy	678
Digital Content Strategy	678
Enterprise Content Management	678
Enterprise Content Management ECM	678
What's the Future of Content Marketing	678
Context driven testing	691
Continous Integration	692
Continuous Delivery	692
Continuous Deployment	692
Continuous Integration	692
Control System Cyber Security	696
Conversation	697
Conversion Optimization	698
Cooperative	699
Cooperative housing	699
cooperatives	699
Copywriting	702
Corda Ledger	703
CoreOS	704
Cornell University	705
Corporate Communications	706
Corporate Entrepreneurs	706
Corporate Social Responsibility	706
Corporate Training	706
Cosmic Consciousness	710
Cosmology	710
cosmos	710
Cost Reduction and Outsourcing	713
Couchbase	715
Counterparty	716
coursera.org	717
Courses and Workshops	717
Coworking	719
CPA	720
CPA Marketing	720
CQ5	722
Craft CMS	724
Crafts	725
Crawl	726
Creating and Managing Content for the Web	729
Creating the New Global Education System	730
Creative Circle	731
Creative Coding	732
Creative Writing	734
Creatives	734
Creativity	734
Criminology and Forensics	737
Critical Theory	738
Critical Thinking	739
CRM	740
CRM Professionals	740
Cross Platform Development	742
cross platform mobile game development	742
Cross-platform Mobile	742
Crowdfunding	745
Crowdsourcing	745
Equity-based Crowdfunding	745
CRX	747
Cryonics	748
asset-backed tokens	761
Crypto	761
Crypto - Tokens (Blockstack)	761
Crypto - Tokens (Ethereum )	761
Crypto Currency	761
Crypto Currency Investing	761
Crypto Currency Investing for Newbies	761
Crypto Currency Trading Platforms	761
Crypto Hedge Funds	761
Crypto-Capitalism	761
Crypto-Tokens	761
CryptoAssets	761
Cryptocurrencies	761
Cryptocurrency	761
Cryptocurrency Investigation	761
Cryptocurrency Trading	761
Digital Currency	761
Digital Tokens	761
Learning about Crypto Currencies	761
What is Crypto Currency?	761
Cryptoequity	764
Cryptography	765
CSS	766
CSS3	767
CTO	768
Cultural Activities	769
Cultural Diversity	769
cultural diversity and personal growth	769
Cultural Studies	769
Culture	769
Culture and international Development	769
Culture Design	769
Culture Exchange	769
Culture Hacking	769
Curating and Galleries	778
Curious Listeners	779
Currency Trading	780
Current Affairs	781
CXM	797
cyber	798
Cyber Intelligence	798
Cyber Law	798
Cyber Safety	798
Cyber Security Awareness	798
Cyber Security in the Real World	798
Cyber Threat Intelligence	798
Cyber-Physical Systems	798
Cybersecurity	798
Cybersecurity Career	798
Cybersecurity Innovation	798
Cybersecurity Policy	798
International Cybersecurity	798
Cyber Security Business Startups	803
Cybernetics	807
Cyborg Culture and Technology	812
Cynefin	813
cypherpunk	814
D2C	815
d3.js	816
Dance Parties	817
Dao	818
Decentralized Autonomous Organizations (DAOs)	818
Superdao ( Ethereum Multi - Dapp Dao )	818
Dapps ( Decentralized Applications )	819
Dart Language	820
Dart Programming	820
Data	823
Data Analysis	823
Data Analysis and Modeling	823
Data Analytics	823
Data Computing	823
Data Driven Marketing	823
data engineering	823
Data Mining	823
Data Modeling	823
Data Strategy	823
Data Virtualization	823
Data Visualization	823
Data Warehouse	823
Data Warehouses	823
Data Warehousing	823
Data-driven	823
Predictive Analytics	823
Predictive Modeling	823
Technical Analysis	823
Text Analytics	823
Data Architecture	826
Data Archiving	827
Data Center and Operations Automation	828
Data Center Colocation	829
Data Center Networking and Design	829
Data Governance	834
Data Integration	835
Data Journalism	836
Data Pipelines	841
Data Profiling	843
Data Protection	844
Data Quality	846
Data Science	846
Data Science & Business Architecture	846
Data Science for Business	846
Data Science Jobs	846
Data Science using Python	846
Data Science using R	846
Data Structures	854
Data Vault	855
Data Vault Database Modeling	855
Data Management	863
Data Management Platforms	863
Data Storage	863
Database Administrators	863
Database Design & Development	863
Database Development	863
Database Engineers	863
Database Integration & Migrations	863
Database Professionals	863
Development using PostgreSQL	863
DataOps	869
Dating and Relationships	870
DAX	871
Day Software	872
DC Fabrics	874
Decentralised Application Development	875
Decentralization	875
Decentralized Applications	875
Decentralized Finance	875
Decentralized Ledger Technology (DLT)	875
Decentralized Systems	875
Decred	882
Defcon	885
Demandware	886
Democratized Learning	887
Dependently Typed Programming	888
Design and Developmet - Including Apps	889
Design Futures	889
Design Industriale	889
Design Management	889
Design Research	889
Design Sprint	889
Design Strategy	889
Design Thinking	889
Designers	889
Digital Design	889
Digital designers	889
Destructive Ideas	898
Develop Clean and Clear Algorithms	900
developer	901
Developer Advocacy	902
Developer Evangelism	902
Developer Tools	902
Device Application Show 'n' Tell	906
Device/Gadget Show 'n' Tell	906
Dev Ops	908
DevOps	908
DevOps Automation	908
DFINITY	910
Digital & Social Media	911
Digital Asset Management	913
Digital Delivery	918
Digital Detox	921
Digital Disruption	922
Digital Exchange	923
Digital Fabrication	924
Digital Forensics	925
Digital Health	926
Digital Humanities	927
Digital Identity	928
Digital Inclusion	929
Digital Media	936
Digital Video	936
Digital Producer UX	939
Digital Product Creation	939
Digital Prototyping	942
Digital Public Relations	943
Digital Publishing	944
Digital Rights	944
Digital Storytelling	946
Digital Strategy	947
Digital Technologies	947
digital transformation	950
Dim Sum	952
Dining Out	953
Exploring New Restaurants	953
Food and Drink	953
Food Bloggers	953
Food Blogging	953
Foodie	953
Foodies and Friends	953
Innovative Restaurants	953
Style Bloggers	953
Direct-to-Consumer	955
Disaster recovery	956
Disaster Recovery, Business Continuity	956
Disaster Relief	956
Discover Your Neighborhood	960
Discovery for litigation	961
Discuss how Crowdfunding works	962
Disruptive innovation	963
Disruptive techies & thinkers making a difference	963
disruptive techs changing the world	963
disruptive think tank	963
Disruptive Thinkers	963
distributed computing	968
Distributed Programming	970
Distributed Programming in Java	970
Distributed Scala Programming	970
Distributed Systems	970
Distributed Tracing	970
Diversity / Inclusion: Communities / Businesses	975
Diversity and Inclusion	975
Diversity in Tech Workforce	975
Professional Diversity	975
DIY (Do It Yourself)	978
DIY Projects	978
DIY Technology	978
Home DIY	978
DIYbio	981
DIYBio / Biotechnology / Bioinformatics / Biology	982
Django	983
DNA Sequencing	985
DNS	986
Docker	987
Docker Kubernetes	987
Documentation	989
Dogecoin	990
Domain Driven Design	992
Drawing	993
Drinking	994
Building Drones	995
Drone	995
drone technology	995
Drones	995
Drupal	998
Drupal 7	998
Drupal Developers	998
Drupal Mastering	998
Drupal Modules	998
Drupal Security	998
Drupal Theming	998
Learning Drupal	998
DuckDuckGo	1005
Duke University	1006
Dynamics 365	1007
Dynamics AX	1007
Dynamics365	1007
E-Business Owners	1011
E-Commerce	1011
E-Commerce Professionals	1011
E-Democracy	1011
E-Learning	1011
Ecommerce Merchants	1011
Ecommerce Shipping Best Practices and Strategy	1011
eCommerce Technology	1011
Ecommerce/Internet wholesale/Retail Marketing	1011
eMail & eCommerce Marketing	1011
Email Marketing (Ecommerce)	1011
Email Marketing 2.0	1011
Online Business	1011
early detection with thermal imaging	1015
Early Stage Investing	1016
early stage startups	1017
Eating, Drinking, Playing, Listening	1019
Eating, Drinking, Talking, Laughing, Etc	1019
eBay	1021
eBay Seller	1021
eBook	1023
EC2	1024
ECMAScript	1025
ECMAScript 6	1025
Eco-Conscious	1027
Eco-fashion	1028
Considering an online ecommerce retail store?	1029
Economic and Social Justice	1034
Economic Development	1034
economic equality	1034
Economics	1037
Ecosystem	1038
Edge Computing	1039
eDiscovery	1040
Editors	1041
Education	1042
Education & Technology	1042
Education and the Cloud	1042
Education Entrepreneurs	1042
Education Policy	1042
Education technology start-ups	1042
Edx	1048
Effective Inventory Management	1049
egovernment	1050
Elastic Computing	1051
Elasticsearch	1051
Electrical Engineering	1054
Electrician	1055
Electronic Dance Music	1056
Electronic Music	1056
Electronic Music Recording and Production	1056
Experimental Electronic Music	1056
Experimental Music	1056
Generative Music	1056
Techno Music	1056
Electronic Voice Phenomena	1060
Electronics	1061
Elementor	1062
Elevator Pitching for Entrepreneurs	1063
Elevator Pitching for Small Business Networkers	1063
Elixir	1065
Elixir Programming	1065
Elm Programming	1067
ELT	1068
Emacs Lisp	1069
Email Campaign Management	1071
Email Campaign Marketing	1071
Email Deliverability	1071
Email Security	1076
Embedded Systems	1079
Embedded Systems Programming	1079
Ember Data	1081
Ember JS	1081
Embracing Diversity	1083
Emergence	1084
Emergency Aid	1085
Emergency Management	1085
Emergency Medical Technicians	1085
Emergency Preparedness	1085
Emergency Preparedness Skills	1085
Emergency Services	1085
Emerging Markets	1091
Emerging Technologies	1093
New Ideas	1093
New Media	1093
New media and interactive design	1093
New Product Development: Software & Tech	1093
new product prototyping	1093
New Technology	1093
Web & New Technology	1093
Emotional Intelligence	1094
Empathy	1095
Employee Engagement	1096
EMT	1097
Energy	1098
Energy Efficiency	1098
Energy Healing	1100
engineer	1101
Engineering	1101
Engineering Management	1101
Engineers	1101
English as a Second Language	1105
ESL practice	1105
Test of English as a Foreign Language	1105
English Language	1106
Enterpreneurs	1107
Enterpreneurship	1107
Enterprise 2.0	1109
Enterprise Agility	1109
Enterprise Application Integration	1109
Enterprise Architect	1109
Enterprise Architecture	1109
Enterprise Integration	1109
Enterprise Network Virtualization	1109
Enterprise Resource Planning	1109
Enterprise Search	1109
Enterprise Software	1109
enterprise technology	1109
Entertainment	1126
Entertainment Industry	1126
Entrepreneur Futurists	1132
Entrepreneur Networking	1132
Entrepreneurs; Businesses; Startups; Innovations	1132
Entrepreneurship	1132
Entreprenuers	1132
Female Entrepreneurs	1132
New York City Entrepreneurs	1132
Women Business	1132
Women Business Networking	1132
Women Connecting with Women	1132
Women Entrepreneurs	1132
Women Helping Women Thrive	1132
Women in Leadership	1132
Women in Technology	1132
Women Small Business Owners	1132
Women Software Developers	1132
women startups	1132
Women Tech Makers	1132
Women to Women Mentorship Program	1132
Women's Business Networking	1132
Young Entrepreneur	1132
Young Professionals	1132
Environment	1134
Environment & Health	1134
Environmental Activism	1134
Environmental Awareness	1134
Environmental Sustainability	1134
The Environment and Permaculture	1134
EOS	1139
Epidemiology	1140
EPiServer	1141
Epson Moverio	1142
Equality	1143
eReaders	1145
Erlang Programming	1146
ERP Cloud	1147
ERP Consulting	1147
ERP Software	1147
ERP Systems	1147
eSports	1152
ESRI	1153
etcd	1154
Ethereum	1155
ethereum application development	1155
Ethereum blockchain	1155
Ethereum Crypto-Tokens	1155
Ethereum Development	1155
Ethereum Web3	1155
Ethical Hacker	1161
Ethical Hacking	1161
Ethics	1161
Morality and Ethics	1161
Ethnography	1164
ETL	1165
Event Driven Architecture	1166
Events Management	1167
Evolution Strategy	1168
Excel	1169
Excel PowerPivot	1169
Exceptional Customer Service	1171
Exchange Online	1172
Executive & Business Consulting with CFO analytics	1173
Executive Coaching	1173
Executive Dashboards	1173
Executive Recruiters	1176
Exercise	1177
Fitness	1177
Existentialist Philosophy	1178
Expat Australian	1179
Expat Caribbean	1179
Expat Filipino	1179
Expat Norwegian	1179
Expat Swedish	1179
Experience Design	1184
Exploitation	1187
Exploratory Testing	1188
explore Berlin	1189
ExpressionEngine	1192
Ext JS	1193
External Financial Reporting XBRL	1194
Extraterrestrial	1195
Extreme Programming	1196
eZ Publish	1197
eZ Publish API	1197
eZ Systems	1197
F-1	1200
F1	1200
Formula 1	1200
Formula One	1200
F# Programming	1201
FaaS (Function as a Service)	1203
Fab lab	1204
Fabrication	1205
Facebook	1206
Facebook Application Development	1206
facebook apps	1206
Facebook Developers	1206
Facebook Marketing	1206
Facilitation	1211
Fantasy Sports Business	1212
Fantasy Sports Gaming	1212
Fantasy Sports Technology	1212
FAQ	1215
Clothing and Fashion Designers	1216
Costume Design	1216
Fashion 2.0	1216
Fashion and Style	1216
Fashion Bloggers	1216
Fashion Design	1216
Fashion Entrepreneurs	1216
Fashion Industry	1216
Fashion Retailer	1216
Fashionista	1216
Fast Data	1224
FASTER	1225
Fault-Tolerance	1226
FBA Fulfillment By Amazon	1227
Fear of Public Speaking	1228
Federated Identity	1229
Feminism	1231
Fiction	1232
FileMaker Go	1233
FileMaker Pro database development	1233
FileMaker Server	1233
FileMaker Tips and Tricks	1233
FileMaker, Bento & iPhone	1233
Using Barcodes in FileMaker	1233
Filipino	1238
Filipino Professionals	1238
Filipino-American	1238
Film	1241
Film and Video Production	1241
Film Development & Financing	1241
Film Industry	1241
Film Producers	1241
Filmmaking	1241
Independent Filmmaking	1241
Finance	1247
Finance and Wealth	1247
Finance Professionals	1247
Financial Analysis	1247
Financial Analysts	1247
Financial Education	1247
Financial Engineering	1247
Financial Innovation	1247
Financial Modeling	1247
Financial Risk Managment	1247
financial services	1247
Financial Services Industry	1247
Financial Technology	1247
Financial Freedom	1254
Financial Income and Creative Opportunities	1254
Finding a New Job	1262
Fintech Evolution	1264
Fire Fighters	1265
firewalking	1266
Firmware Development	1267
Flask	1269
Flex	1270
Flow	1271
Flutter	1272
FMCG	1273
Foodtech	1279
For profits business works with non profit causes	1280
Force.com	1281
Foresight	1282
Forex Trading	1283
Formal methods	1284
Forteana	1287
Founders	1288
FPGA	1289
FPV	1290
Free Class	1291
Free Classes and Events	1291
Free Events	1291
Free Training Course	1291
Free; Free Events; Affordable; Affordable Events	1291
Freedom of Information	1297
Freelance	1298
Freight	1299
Front-end Development	1301
Full Stack Development	1302
Full time teaching	1303
Fun and Laughter	1304
Fun Times	1305
Functional JavaScript	1306
Functional Programming	1306
Functional Programming in Python	1306
Functional Reactive Programming	1306
Functors and Monads	1310
Fund Raising	1312
Fundamentals of Search Engine Optimization	1313
Funding	1314
Fundraising	1314
Future Life Progression	1316
Future Scenarios	1320
Future Technology Trends	1320
Futures Trading	1323
Future Vision	1324
Futurists	1324
Futurology	1324
Gadget Lovers	1326
Galera cluster	1327
Game Design	1328
Game Development	1328
Game Development for Transmedia	1328
Game Production	1328
Game Programming	1328
Independent Game Development	1328
Indie Games	1328
PC and Console Game Development	1328
Serious Games, Game Development	1328
Console Gaming	1329
Game Modding	1331
Game Night	1332
Game Theory	1335
Games	1336
Games: Party Games, Social Games, Strategy Games	1336
Gaming	1336
GatsbyJS	1339
Gay	1340
Gay Professionals	1340
GDPR - General Data Protection Regulation	1342
Geeks & Nerds	1343
Gender Equality	1344
Gender Equality and Woman Empowerment	1344
General Assembly	1346
General Liability Insurance	1347
Genetics	1350
Genomics	1350
Geographic Information Systems: GIS	1352
Geolocation	1352
Geospatial	1352
GIS	1352
Geography	1353
Gesture Control	1356
getchef	1357
Girl Develop It	1358
Girls in Tech	1358
Girls or women in tech looking to create	1358
Ladies Who Code	1358
Girlfriends	1359
github	1363
GLBT Professionals	1364
LGBT High-Tech Workers	1364
Lgbt Professionals	1364
GLBT; LGBT; LGBTQ; GLBTQ; LGBTQIA; GLBTQIA	1365
LGBT	1365
LGBT Friendly	1365
LGBT Social Group	1365
LGBTQ	1365
global business opportunities	1366
global digital transformation	1366
Global Citizenship	1367
Global Tech News	1369
glTF	1370
Gluster	1371
GNU	1372
Go	1373
Go (Programming Language)	1373
Golang	1373
golang programming language	1373
Goal Setting & Accountability	1375
Going Out in Brooklyn	1376
Good Mental Health	1379
Google	1380
Google Ads & Facebook Ads	1380
Google adWords	1380
Google Analytics	1380
Google Apps	1380
Google Apps for Business	1380
Google Blogger Evangelist	1380
Google cardboard	1380
Google Cloud	1380
Google Cloud Dataflow	1380
Google Cloud Development	1380
Google Cloud Functions	1380
Google Cloud Platform	1380
Google dart	1380
Google Design Sprint	1380
Google Developer Group	1380
google glass	1380
Google Plus	1380
Google SEO	1380
Google Technology User Group	1380
Google Web Toolkit (GWT)	1380
Googleplus Developers	1380
GoTurns10	1402
Gov 2.0	1403
Governance	1404
Government	1404
GPU	1406
GPU Computing	1406
GPU Programming	1406
Graduate School	1409
Graduate Students	1409
grafana	1411
Grails	1412
Grakn	1413
Graph Databases	1414
Graph Theory	1415
Graphic Arts	1416
Graphic Design	1416
Graphics Designers	1416
Graphics programming	1416
Graphical User Interfaces	1418
graphite	1421
GraphQL	1422
Grassroots Progressives	1423
Green energy	1424
Green Entrepreneurs	1424
Green Living	1424
Green Technology	1424
Grid Computing	1428
Groovy Programming Language	1429
Growth Hacking	1430
GSM & SMS	1431
H2O	1432
H2O Driverless AI	1433
hackathons	1434
Hackers and Makers	1434
hackerspace	1434
Hacking	1434
HacksHackers	1434
Handmade Crafts	1440
Happy Hour	1441
Haptics	1442
Hardware	1443
Hardware Components	1443
Hardware Engineering	1443
Hardware Hacking and Reverse Engineering	1443
Hardware Hacks & Gadgeteering	1443
Hardware Startups	1443
Harlem	1449
Harlem, NYC	1449
Harlem, USA	1449
Hashgraph	1452
Haskell	1453
HBase	1454
HDRI: High Dynamic Range Imaging	1455
Health IT Professional	1461
Health Professionals	1461
Healing our Healthcare system	1463
Health 2.0	1463
Health Informatics	1463
Health Information Technology	1463
Health Insurance	1463
Healthcare	1463
Healthcare Big Data	1463
Healthcare Cyber Security	1463
Healthcare Innovation	1463
Healthcare IT	1463
Healthcare Professionals	1463
Healthcare Reform	1463
Healthcare Solutions	1463
Healthcare startups	1463
HealthTech	1463
Healthy Aging	1473
Healthy Living	1473
Wellness	1473
Fund of Hedge Funds	1475
Hedge Fund	1475
Help Desk	1476
Help For Smart Phone Newbies	1477
Help Startups Get Seed Funding	1478
Helping Social Enterprises	1479
Heroku	1480
High Availability and Disaster Recovery	1481
High Performance Computing	1483
High Scalability Computing	1483
High School and Middle School	1485
High School Teachers	1485
High Tech Entrepreneurs	1488
High-Tech Professional	1488
High-Tech Ventures	1488
High-Functioning Autism	1489
Higher Education	1492
Hiking	1493
Hip Hop	1494
Hispanic	1495
Hispanic Professionals	1495
Hispanic Women	1495
History	1498
Hitech Startups	1499
Hive	1500
HMI Human Machine Interface	1501
Holistic Health	1502
Holo.host	1503
Holochain	1504
HoloLens	1505
Home Automation	1506
Home Recording	1508
Home Theater	1509
Homeschooling	1510
Horse Racing	1511
Hortonworks	1512
Hospitality	1513
Hospitality & Tourism	1513
Hospitality Industry	1513
Hotel Industry	1513
Hotel Managers and Owners	1513
hospitals	1516
Housing	1519
How Do I Do [Fill in the Blank] with FileMaker	1520
How to Use your Cell Phone	1525
HPC Programming	1526
HR Sourcing	1527
HRIS	1528
HTC Vive	1529
HTML	1530
HTML 5/CSS3	1530
HTML5	1530
HTML5 Game Development	1530
Human Capital Management	1534
Human Potential	1535
Human Resource Administration	1536
Human Resource Consultants	1536
Human Resources	1536
Human Resources Professionals	1536
Human Rights	1540
Human-Centered Computing	1541
Human-Centered Design	1541
Human-Computer Interaction	1541
Human-to-Human Communication	1544
Humane Society	1545
Humanitarian	1546
HUMANITARIAN AID	1546
Humanitarian Relief	1546
Humanity	1549
Hybrid Cloud	1551
Hydroponics	1552
hyperconvergence	1553
Hyperledger	1554
Hyperledger Fabric	1554
Hypnosis	1556
IaaS (Infrastructure as a Service)	1557
IBM	1558
IBM Bluemix	1558
IBM Cloud	1558
IBM Watson	1558
IBM Watson Developer Cloud	1558
ICO	1563
ICO's	1563
initial coin offering	1563
Ideas and Opinions	1565
Identity	1566
Identity & Access Management	1566
Identity and Access Management	1566
Identity Management	1566
IFRS	1570
Image Processing	1571
Image recognition	1571
imagination	1573
Immersive Tech	1574
Immigrants	1575
Immigration	1575
Immortality	1577
Impact Investing	1578
Improving Customer Service and Inspiring Loyalty	1579
In-Memory Computing	1580
In-memory Database	1580
Incident Management	1583
Incident Response	1583
Inclusion	1585
Inclusion Diversity	1585
Inclusive & Diverse	1585
Incubator	1588
incubators	1588
Indiegogo	1593
Individual Rights	1594
Industrial Design	1596
Industrial Engineering	1597
Industrial Networking	1600
Influencer Marketing	1601
Infographics	1602
Informatics	1603
Information Architecture	1607
Information Assurance	1607
Information Design	1607
Information Gathering, Web Crawling	1607
Information Governance	1607
information Retrieval	1607
Information Science	1607
Information Visualization	1607
Information Security	1611
Information Security Career	1611
Information Systems Security	1611
Information Systems Security Education	1611
Information Technology	1615
Information Technology - Computer Networking	1615
Information Technology Certifications	1615
Information Technology in Business	1615
Information Technology in Organizations	1615
Information Technology Students	1615
infosec	1622
infrastructure	1623
Infrastructure Management	1623
Infrastructure as Code	1624
Innovation	1627
Innovation & Clean Tech	1627
Innovations in Software Testing	1627
Insight Data Science Alumni	1631
Instagram	1632
Instagram Marketing	1632
Instameet	1634
Institutional Investors	1635
Instructional Technology	1636
Insurance	1637
Insurance Agents	1637
Insurance and Risk Management	1637
Insurance Professionals	1637
InsureTech	1637
insurtech	1637
Integrated Development Environment	1643
Intellectual Discussion	1644
Intellectual Property	1645
Intentional Communities	1646
Interaction Design	1647
Interactive	1647
Interactive Design	1647
Interactive Entertainment	1647
Interactive Marketing	1647
Interest Graphs	1652
Interior Design	1653
International Arts	1654
International Business	1655
International development	1657
International Financial Reporting Standards	1659
International Professionals	1659
International Startups	1659
International Relations	1660
Internet & Social Media	1662
Internet advertising	1662
Internet Advertising and Marketing	1662
Internet and Technology	1662
Internet Communication Technology	1662
Internet E-Commerce Professionals & Startups	1662
Internet Marketing Mastery on Facebook	1662
Internet Marketing Strategies For Business Owners	1662
Internet Marketing To Attract Local Consumers	1662
Internet Online & Web Technology	1662
Internet Retail	1662
Internet Startups	1662
Internet Technology Professionals & Startups	1662
Industrial Internet of Things	1671
Industrial IoT	1671
Internet of Things	1671
IOT Industrial Internet of Things	1671
IoTAAS: IoT As A Service	1671
Internet Professionals	1674
Internet Radio	1675
Internet Talk Radio	1678
Interoperability	1680
Interview Skills	1681
intrapreneur	1682
Intrapreneurship	1682
Intro to SASS	1684
Intuit Enterprise Solution Suite	1685
Intuit QuickBooks Enterprise Solutions	1685
Inventor	1687
Inventors and Product Developers	1687
Inventors Group	1687
inventors help	1687
Inventors just getting started	1687
Investing	1692
Investment Banking	1692
Investment Education	1692
Investor Presentation	1692
Investor Relations	1692
Ionic Framework	1698
iOS	1699
iOS and Android Application Development	1699
iOS Development	1699
iOS Game Development	1699
IoT Clouod	1703
IOT hacking	1704
IP Networking	1707
IP Telephony	1707
IP-PBX	1707
Basics of iPhone app Development	1710
Beginner iOS Developers	1710
iPhone	1710
iPhone App Marketing	1710
iphone application development	1710
iPhone Apps	1710
Monitizing iPhone apps	1710
Israel	1714
Israel HighTech	1714
Israel Startups	1714
Israelis	1714
Istio	1718
IT Asset Management	1719
IT Directors	1719
IT Execs	1719
IT Infrastructure	1719
IT Infrastructure Architecture	1719
IT training	1719
IT Professionals	1724
IT Recruiter	1724
ITIL ITSM	1727
itSMF	1728
IVR	1729
J2EE	1730
Japanese Culture	1731
Java	1732
Java Server Side	1732
Java Virtual Machine	1732
NY Java Developers	1732
JavaScript	1735
JavaScript Applications	1735
JavaScript Frameworks	1735
JavaScript Libraries	1735
JavaScript Testing	1735
Server Side Javascript	1735
ServerSideJS	1735
JBoss Enterprise Middleware	1740
Jenkins	1741
Jersey City	1742
Jewish	1743
Jewish Professionals	1743
JHipster	1745
JIRA	1746
Job Hunting	1747
Job Interview Prep	1747
Job Search	1747
Digital Journalism	1750
Future of Journalism	1750
Future of News	1750
Journalism	1750
News	1750
News Analytics	1750
News Broadcasting	1750
Reporters and Journalists	1750
Reporting	1750
JQuery	1751
JSON	1752
Julia	1753
JVM Languages	1754
Kaggle Competition	1755
Kaggle Competition and Sports Betting	1755
Kanban	1757
kanban software development	1757
Karaoke	1759
kdb+	1760
Khronos	1761
Kibana	1762
Kickstarter	1763
Using Kickstarter to Fund Creative Projects	1763
Kinect	1764
KNIME	1765
Knowledge Graphs	1766
Knowledge Management	1766
Knowledge Sharing	1766
Kong	1769
Kotlin	1770
KPI	1771
Kubernetes	1772
Kubernetes CDI	1772
Kx	1774
LAMP	1776
Language & Culture	1777
Laravel	1778
Large Scale Scrum	1779
Amigas Latinas	1780
Latina Women	1780
Latinas	1780
Like minded Latinas	1780
Latino Culture	1782
Latino/a Business Networking	1782
Latino/a Networking	1782
Latino/a Professionals	1782
Law	1786
Law & Technology	1786
Law Practice	1786
Law School	1786
Lawyer Marketing	1786
Lawyers	1786
Lawyers Business Networking	1786
Legal and Business	1786
Legal Industry	1786
Legal Networking	1786
Legal Practice	1786
Legal procedure	1786
Legal Professionals	1786
Legal tech	1786
Legal Technology	1786
Litigation	1786
Litigation Support	1786
Lead Nurturing	1793
Leadership	1794
Leadership and Business Development	1794
Leadership Development	1794
Leadership Development for Technical Professionals	1794
Leadership skills and cohesive team membership	1794
Lean	1799
Lean Manufacturing	1799
Lean Product Management	1799
Lean Project Management	1799
Lean Startup	1799
Lean UX	1799
Lean-Agile	1799
Leap Motion	1806
Learn coding	1807
Learn Programming	1807
learn to code	1807
Learning to Code	1807
Learn Web Design	1815
Learning	1816
Learning Theory	1819
Leetcode practice	1821
Lesbian	1831
Professional Lesbian Women	1831
Librarians	1838
Library	1838
teacher-librarians	1838
Life Insurance	1840
Life Sciences	1841
Life Transformation	1842
Life-extension	1843
Longevity	1843
LIfestyle of Health and Sustainability	1845
Lifetime Learning	1846
Lighting	1847
Lightning Network	1848
computational linguistics	1850
Linguistics	1850
Linked Data	1851
Linkedin Developers	1852
Embedded Linux	1853
Linux	1853
Linux Server	1853
Lisp & Scheme	1855
Litecoin	1856
Literature	1857
Live Coding	1860
Live Music	1861
Live Streaming/Broadcasting	1861
Live Video Broadcasts (Webinars/Webcasts)	1861
Load Testing and Performance	1864
Local Activities	1865
Local Food	1865
Local Housing	1865
Local Internet Marketing For Small Business	1868
Local Politics	1869
Location-Based Service	1872
Lockpicking	1873
Locksport	1874
Logfile Management	1875
Logging	1876
Logic programming	1877
Logical Reasoning	1878
Logistics	1879
Logstash	1880
LoRaWAN	1882
Lotico	1883
low income housing	1884
Lower East Side	1885
Lucene Solr Nutch Mahout and Open Source Search	1886
Lunch	1887
M2M	1888
M2M Devices	1888
M2M Devices Machine to Machine	1888
Machine-to-Machine	1888
Machine Data	1891
Automatic Machine Learning	1893
Deep Learning	1893
Deep Reinforcement Learning	1893
Machine Intelligence	1893
Machine Learning	1893
Machine Learning & Artificial Intelligence	1893
Machine Learning Apps	1893
Machine Learning In Cloud	1893
Machine Learning Interpretability	1893
Machine Learning with Python	1893
ML	1893
machine vision	1899
Mafia	1901
Mafia -Werewolf or Assassin- Game	1901
Magento	1903
Magento Designers	1903
Magento Developers	1903
Magento Enterprise	1903
Magento Meetups	1903
Magic Leap	1908
Makers	1909
Makerspaces	1909
Making Tags	1911
Man-machine interface	1912
Management	1913
manufactured housing	1915
Manufacturers & Ecommerce	1916
Manufacturers Representatives	1916
Manufacturing	1916
Mapping	1919
Maps	1919
MapReduce	1920
MariaDB	1922
Maritime	1923
market research techniques	1924
Marketing Research	1924
Market Risk	1925
Digital Marketer	1926
Digital Marketing	1926
Digital Marketing Analytics	1926
Digital Marketing Professionals	1926
Digital marketing workshop	1926
Digital Media and Social Marketing	1926
Digital Product Marketing	1926
Direct Response Marketing	1926
eCommerce Marketing	1926
eMarketing	1926
Inbound Marketing	1926
[truncated: 1,413 more rows]
